# Supplementary material for: Sex differences in the expression of calcitonin gene-related peptide receptor components in the spinal trigeminal nucleus
Source: Neurobiol Pain. 2019 Apr 24;6:100031. doi: 10.1016/j.ynpai.2019.100031 (PMC6565752; doi:10.1016/j.ynpai.2019.100031)
Supplement: Supplementary data 1 [file mmc1.xml]

<?xml version="1.0" encoding="UTF-8" standalone="no"?><data:data><datasets><author>rmasri@umaryland.edu</author><type>0</type><dataset><value>3</value><reason>Other (please explain)</reason><comments>We include raw western blot data for all the experiments performed within the figures imbedded in the manuscript. If additional data is required, we are happy to provide and upload such data. </comments></dataset></datasets></data:data>
